# Supplementary material for: Harnessing Real-Time UV Imaging and Convolutional Neural Networks (CNNs): Unlocking New Opportunities for Empirical In Vitro–In Vivo Relationship Modelling
Source: Pharmaceutics. 2025 May 31;17(6):728. doi: 10.3390/pharmaceutics17060728 (PMC12196273; doi:10.3390/pharmaceutics17060728)
Supplement: Supplementary file 1 [file pharmaceutics-17-00728-s001.zip]

Archive with 1 entries (1 files):
- pharmaceutics-3582655-supplementary.pdf
